# Supplementary material for: Diabetes Mellitus and COVID-19 in Adults: A Systematic Review of Pathophysiological Connections, Clinical Outcomes, and Therapeutic Considerations
Source: Int J Mol Sci. 2026 Apr 15;27(8):3537. doi: 10.3390/ijms27083537 (PMC13116372; doi:10.3390/ijms27083537)
Supplement: Supplementary file 1 [file ijms-27-03537-s001.zip]

Archive with 1 entries (1 files):
- ijms-4181194-supplementary.pdf
